# Supplementary material for: Maternal and perinatal outcomes of hypertensive disorders in pregnancy: Insights from the National Hospital of Obstetrics and Gynecology in Vietnam
Source: PLoS One. 2024 Jan 31;19(1):e0297302. doi: 10.1371/journal.pone.0297302 (PMC10830052; doi:10.1371/journal.pone.0297302)
Supplement: S1 Dataset — (XLSX) [file pone.0297302.s001.xlsx]

## Sheet: S1 Dataset
RecordID	Fullname	Residence	Maternalage	Gravidity	Parity	Smoking	HistoryofHDP	Gestationaldiabetesmellitus	Multiplepregnancy	TypeofHDP	Headache	Epigastricpain	Blurringvision	Severitysymptoms	Highestsystolicbloodpressure	Highestdiastolicbloodpressure	Proteinuria	Plateletcount	AST	ALT	Creatinin	Gestationalage	Modeofdelivery	Elampsia	Placentalabruption	Pulmonaryedema	HELLP	Maternaldeath	Pretermdelivery	Stillbirth	Intrauterinegrowthrestriction	Perinatalasphyxia	Perinataldeath	Perinataladverseoutcome	Birthweight
1	Phạm Thị Thuỳ	Urban	24	Primigravida	Primiparity	No	No	Yes	No	Preeclampsia	No	No	No	No	140	90	1.1	199	25.42	10.73	62.3	37	Cesarean section	No	No	No	No	No	No	No	Yes	No	No	Yes	1800
2	Nguyễn Thanh Thuỷ	Urban	43	Multigravida	Multiparity	No	No	No	No	Gestational hyperten	No	No	No	No	170	90	0	220	13.71	16.47	58.3	36.1	Cesarean section	No	No	No	No	No	Yes	No	No	No	No	Yes	2700
3	Nguyễn Thị Loan	Urban	29	Multigravida	Primiparity	Yes	No	No	Yes	Preeclampsia	Yes	No	No	Yes	156	95	1.6	334	23.2	7.7	52	33.2	Cesarean section	No	No	No	No	No	Yes	No	No	No	No	Yes	1850
4	Nguyễn Thị Lam	Urban	29	Multigravida	Primiparity	No	No	No	No	Preeclampsia	No	No	No	No	160	100	6.4	90	51.55	13.24	150.8	35.1	Cesarean section	No	Yes	No	Yes	No	Yes	Yes	No	No	Yes	Yes	2100
5	Nguyễn Thị Thu	Urban	30	Multigravida	Multiparity	No	Yes	No	No	Preeclampsia	No	No	No	No	150	100	1.4	210	28.34	31.35	59.79	38	Cesarean section	No	No	No	No	No	No	No	No	No	No	No	3000
6	Đặng Thị Hiền	Urban	34	Multigravida	Multiparity	Yes	No	No	Yes	Preeclampsia	No	No	No	No	210	120	8.2	261	20.81	7.56	78.2	35	Cesarean section	No	No	No	No	No	Yes	No	No	No	No	Yes	2100
7	Nguyễn Thị Quy	Urban	29	Multigravida	Multiparity	Yes	No	No	No	Superimposed preeclampsia	No	No	No	No	160	100	1.7	60	89.86	92.97	96.6	34.3	Cesarean section	No	No	No	Yes	No	Yes	No	No	No	No	Yes	2000
8	Nguyễn Thị Vân Anh	Urban	26	Multigravida	Primiparity	No	No	No	No	Preeclampsia	No	No	No	No	150	100	6.5	221	22.3	17.3	64	37.4	Cesarean section	No	No	No	No	No	No	No	Yes	No	No	Yes	2300
9	Đinh Thị Hạnh	Rural	37	Multigravida	Multiparity	No	No	No	No	Chronic hypertension	No	No	No	No	170	120	0.25	142	15.37	11.12	55.1	37.4	Cesarean section	No	No	No	No	No	No	No	No	No	No	No	3300
10	Vũ Thị Ánh	Urban	28	Primigravida	Primiparity	Yes	No	Yes	Yes	Gestational hyperten	No	No	No	No	150	90	0	166	28.1	15.9	68	38	Cesarean section	No	No	No	No	No	No	No	No	No	No	No	2550
11	Nguyễn Thị Nga	Urban	38	Multigravida	Multiparity	No	No	Yes	No	Preeclampsia	No	No	No	No	160	100	5.4	222	18.11	10.56	47.75	36.2	Cesarean section	No	No	No	No	No	Yes	No	No	No	No	Yes	2700
12	Nguyễn Thu Thảo	Urban	28	Primigravida	Primiparity	No	No	No	No	Preeclampsia	No	No	No	No	170	100	9.1	159	20.2	12.47	72.3	33.5	Cesarean section	No	No	No	No	No	Yes	No	Yes	No	No	Yes	1400
13	Trương Thị Tâm	Urban	33	Multigravida	Primiparity	No	No	No	No	Preeclampsia	No	No	No	No	170	100	3.8	247	27.49	55.02	52.03	32.6	Cesarean section	No	No	No	No	No	Yes	No	Yes	Yes	No	Yes	1000
14	Nguyễn Thị Vân Qu�	Urban	39	Primigravida	Primiparity	No	No	No	No	Preeclampsia	No	No	No	No	140	98	0.5	143	19.9	7.67	52.48	39.5	Cesarean section	No	No	No	No	No	No	No	No	No	No	No	3000
15	Đặng Thị Thu Thu�	Urban	19	Primigravida	Primiparity	Yes	No	No	Yes	Preeclampsia	No	No	No	No	140	90	4.1	189	54.3	51	64	37.4	Cesarean section	No	No	No	No	No	No	No	Yes	No	No	Yes	1950
16	Nguyễn Thị Mai	Urban	29	Primigravida	Primiparity	Yes	No	Yes	No	Preeclampsia	Yes	No	Yes	Yes	220	150	6.4	137	41.8	49.53	67.5	28.5	Cesarean section	No	No	No	No	No	Yes	No	No	No	No	Yes	1200
17	Nguyễn Thị Hương	Urban	25	Primigravida	Primiparity	No	No	No	No	Preeclampsia	No	No	No	No	145	100	4.2	256	20.65	6.51	59.62	36.4	Cesarean section	No	No	No	No	No	Yes	No	Yes	Yes	No	Yes	1800
18	Trần Thị Nhàn	Urban	39	Multigravida	Multiparity	No	No	No	No	Preeclampsia	No	No	No	No	180	100	5.9	127	161.29	211.73	94.3	30.1	Cesarean section	No	No	No	Yes	No	Yes	No	No	No	No	Yes	1200
19	Bùi Thị Thu Phương	Urban	30	Primigravida	Primiparity	Yes	No	Yes	No	Preeclampsia	No	No	No	No	150	90	3.5	188	34.69	17.17	59.7	39.2	Cesarean section	No	No	No	No	No	No	No	No	No	No	No	3200
20	Hoàng Thị Hải Yế	Urban	25	Multigravida	Multiparity	No	No	No	No	Preeclampsia	No	No	No	No	145	90	12.4	4	57.29	71.38	61.7	34	Cesarean section	No	No	No	No	No	Yes	No	No	No	No	Yes	2000
21	Hà Thị Tý	Urban	39	Multigravida	Multiparity	Yes	No	No	Yes	Gestational hyperten	No	No	No	No	150	100	0	216	15.23	7.1	54.53	37.3	Cesarean section	No	No	No	No	No	No	No	No	No	No	No	2750
22	Nguyễn Thị Huyền	Urban	34	Primigravida	Primiparity	No	No	No	Yes	Preeclampsia	No	No	No	No	160	100	4.5	102	97.26	69.78	107.5	33.1	Cesarean section	No	No	No	No	No	Yes	No	No	No	No	Yes	1850
23	Phạm Thị Thêu	Urban	33	Multigravida	Multiparity	No	No	Yes	No	Preeclampsia	No	No	No	No	160	110	1.4	181	26.69	22.05	64.19	36.4	Cesarean section	No	No	No	No	No	Yes	No	No	Yes	No	Yes	2500
24	Phạm Minh Thuý	Urban	39	Multigravida	Primiparity	Yes	No	No	Yes	Gestational hyperten	No	No	No	No	160	100	0.15	156	24.37	15.97	63.1	33.4	Cesarean section	No	No	No	No	No	Yes	No	No	No	No	Yes	1650
25	Phạm Tố Uyên	Urban	27	Primigravida	Primiparity	No	No	No	No	Preeclampsia	Yes	No	Yes	Yes	180	130	4.3	75	63.93	72.98	99	33.2	Cesarean section	No	No	No	Yes	No	Yes	No	No	No	No	Yes	1800
26	Vũ Thanh Tâm	Urban	24	Primigravida	Primiparity	No	No	No	No	Preeclampsia	No	No	No	No	140	90	1.6	234	23.27	15.86	58.92	37.2	Cesarean section	No	No	No	No	No	No	No	Yes	No	No	Yes	1900
27	Phan Thị Hoàng Nga	Urban	25	Primigravida	Primiparity	No	No	No	No	Preeclampsia	Yes	No	No	Yes	170	110	4.7	140	16.14	8.87	53.93	33	Cesarean section	No	No	No	No	No	Yes	No	Yes	No	No	Yes	1400
28	Nguyễn Thị Nguyên	Urban	24	Multigravida	Multiparity	Yes	No	No	No	Preeclampsia	Yes	No	No	Yes	200	100	7.4	126	52.62	53.62	64.2	30	Cesarean section	No	No	No	No	No	Yes	No	No	No	No	Yes	1200
29	Nguyễn Thị Xuân	Urban	37	Multigravida	Multiparity	No	No	No	No	Preeclampsia	Yes	No	No	Yes	190	100	1.8	254	28.24	34.32	63	29.4	Cesarean section	No	No	No	No	No	Yes	No	No	No	No	Yes	1000
30	Bùi Thị Hoa	Urban	44	Multigravida	Multiparity	No	No	No	No	Preeclampsia	No	No	No	No	160	100	7	125	24.91	18.03	67.2	30.5	Cesarean section	No	No	No	No	No	Yes	No	Yes	Yes	No	Yes	1000
31	Nguyễn Thị Oanh	Urban	28	Multigravida	Primiparity	Yes	No	No	Yes	Preeclampsia	No	No	No	No	170	100	8.5	288	70.2	81.43	82.2	33.4	Cesarean section	Yes	No	No	No	No	Yes	No	No	No	No	Yes	1650
32	Nguyễn Thị Mai Hư�	Urban	25	Primigravida	Primiparity	No	No	No	Yes	Preeclampsia	No	No	No	No	170	100	1.5	146	20.99	15.79	67.2	34.6	Cesarean section	No	No	No	No	No	Yes	No	No	No	No	Yes	1900
33	Vũ Thị Huyền	Urban	23	Primigravida	Primiparity	Yes	No	No	No	Preeclampsia	No	No	No	No	140	100	0.3	232	23.39	36.72	77	39.6	Spontaneous vaginal	No	No	No	No	No	No	No	Yes	No	No	Yes	2400
34	Chu Nguyệt Ánh	Urban	28	Primigravida	Primiparity	No	No	No	No	Gestational hyperten	No	No	No	No	150	90	0	201	26.37	13.13	61.3	38.2	Spontaneous vaginal	No	No	No	No	No	No	No	No	No	No	No	2900
35	Lê Thị Hồng Minh	Urban	27	Primigravida	Primiparity	No	No	No	No	Preeclampsia	Yes	No	No	Yes	160	110	1.3	204	11	12.3	54	36.5	Cesarean section	No	No	No	No	No	Yes	No	No	No	No	Yes	2800
36	Nguyễn Thanh Tâm	Urban	45	Multigravida	Multiparity	No	No	No	No	Gestational hyperten	No	No	No	No	160	100	0	221	34.76	22.61	67.1	37.3	Cesarean section	No	No	No	No	No	No	No	No	No	No	No	3000
37	Trần Thị Mai	Urban	29	Multigravida	Primiparity	No	No	No	No	Gestational hyperten	No	No	No	No	140	90	0.25	154	16.7	11.02	60	38.4	Cesarean section	No	No	No	No	No	No	No	No	No	No	No	3200
38	Phạm Thanh Thuý	Urban	27	Primigravida	Primiparity	Yes	No	No	No	Preeclampsia	No	No	No	No	140	90	0.53	215	16.98	6.09	69.4	38	Spontaneous vaginal	No	No	No	No	No	No	No	No	No	No	No	2900
39	Nguyễn Thị Thuỳ D	Urban	41	Multigravida	Multiparity	No	No	No	No	Preeclampsia	No	No	No	No	160	100	4.4	185	27.8	19.55	64.9	32.5	Cesarean section	No	No	No	No	No	Yes	No	Yes	Yes	No	Yes	1200
40	Ngô Thị Dung	Urban	29	Multigravida	Primiparity	No	No	No	No	Superimposed preeclampsia	Yes	No	No	Yes	190	100	7.63	195	19.92	9.6	58.5	35.4	Cesarean section	No	No	No	No	No	Yes	No	No	No	No	Yes	4200
41	Đoàn Thu Thuỷ	Urban	39	Multigravida	Multiparity	No	No	No	No	Preeclampsia	No	No	No	No	140	90	1.579	219	19.24	11.6	57.9	37.3	Cesarean section	No	No	No	No	No	No	No	No	No	No	No	2700
42	Nguyễn Thị Tuyết	Urban	41	Multigravida	Multiparity	No	No	No	No	Preeclampsia	No	No	No	No	170	100	5.1	263	23.28	7.48	70.7	36	Cesarean section	No	No	No	No	No	Yes	No	Yes	No	No	Yes	2000
43	Nguyễn Thị Kim Nhun	Urban	31	Multigravida	Primiparity	No	No	No	No	Preeclampsia	Yes	No	Yes	Yes	160	100	4.4	105	19.78	7	48.95	32.5	Cesarean section	No	No	No	No	No	Yes	No	No	No	No	Yes	1400
44	Dương Thị Cương	Urban	42	Multigravida	Multiparity	No	No	No	No	Preeclampsia	Yes	No	No	Yes	190	120	3.5	231	36.23	28.4	62.6	31.4	Cesarean section	No	No	No	No	No	Yes	No	Yes	No	No	Yes	1200
45	Hà Thị Thuỷ Linh	Urban	28	Primigravida	Primiparity	No	No	No	No	Preeclampsia	No	No	No	No	150	90	3.8	199	19.23	16.89	71.3	35.1	Cesarean section	No	No	No	No	No	Yes	No	Yes	No	No	Yes	1900
46	Nguyễn Thị Trang	Urban	28	Primigravida	Primiparity	No	No	Yes	No	Preeclampsia	No	No	No	No	140	90	0.75	255	21.26	14.06	67.3	37.2	Cesarean section	No	No	No	No	No	No	No	No	No	No	No	2600
47	Nguyễn Thị Thoa	Urban	34	Primigravida	Primiparity	Yes	No	No	Yes	Preeclampsia	No	No	No	No	150	100	0.75	183	108.24	88.39	54.9	35.5	Cesarean section	No	No	No	No	No	Yes	No	No	No	No	Yes	2050
48	Nguyễn Thị Hiền	Urban	27	Multigravida	Multiparity	No	Yes	No	No	Superimposed preeclampsia	No	No	No	No	220	120	9.6	252	21.58	11.41	46.64	28	Spontaneous vaginal	No	No	No	No	No	Yes	Yes	No	No	Yes	Yes	800
49	Phùng Thuỳ Linh	Urban	35	Primigravida	Primiparity	No	No	No	Yes	Preeclampsia	Yes	No	No	Yes	160	100	0.7	134	44.62	28.7	57.3	34	Cesarean section	No	No	No	No	No	Yes	No	No	No	No	Yes	1633.33
50	Nguyễn Thị Hiên	Urban	35	Multigravida	Primiparity	Yes	No	No	Yes	Preeclampsia	No	No	No	No	150	100	0.3	208	13.61	5	57.27	30.1	Cesarean section	No	No	No	No	No	Yes	No	No	No	No	Yes	1200
51	Phùng Lê Linh Chi	Urban	23	Primigravida	Primiparity	Yes	No	No	No	Gestational hyperten	No	No	No	No	150	100	0	271	24.17	15.01	52.32	39.2	Cesarean section	No	No	No	No	No	No	No	No	No	No	No	3400
52	Trần Thị Tuyền	Urban	40	Multigravida	Primiparity	Yes	No	Yes	Yes	Preeclampsia	No	No	No	No	140	90	1.2	95	31.27	26.44	95.4	35.3	Cesarean section	No	No	No	No	No	Yes	No	No	No	No	Yes	2700
53	Vũ Thị Nhàn	Urban	31	Primigravida	Primiparity	No	No	No	No	Preeclampsia	No	No	No	No	160	90	0.74	94	19.75	8.58	58.7	39.2	Cesarean section	No	No	No	No	No	No	No	No	No	No	No	3500
54	Nguyễn Thị Tú	Urban	36	Multigravida	Multiparity	No	No	No	Yes	Gestational hyperten	No	No	No	No	140	90	0.15	171	158.75	162.73	62.2	36.3	Cesarean section	No	No	No	No	No	Yes	No	No	No	No	Yes	2150
55	Nguyễn Thị Hằng N	Urban	31	Multigravida	Multiparity	No	Yes	No	No	Preeclampsia	No	No	No	No	140	100	0.8	225	27.18	16.52	51.91	38.6	Cesarean section	No	No	No	No	No	No	No	No	No	No	No	2800
56	Phạm Thị Thơ	Urban	26	Primigravida	Primiparity	No	No	No	No	Preeclampsia	Yes	No	No	Yes	170	100	11.2	246	20.38	15.27	101.2	32.6	Cesarean section	No	No	No	No	No	Yes	No	No	No	No	Yes	1400
57	Nguyễn Doãn Hồng N	Urban	20	Primigravida	Primiparity	Yes	No	No	No	Preeclampsia	Yes	No	No	Yes	151	105	6.5	190	29.65	6.01	67.21	34	Cesarean section	No	No	No	No	No	Yes	No	Yes	No	No	Yes	1400
58	Đinh Thuý Hằng	Urban	30	Primigravida	Primiparity	No	No	No	No	Preeclampsia	No	No	No	No	160	90	1.4	214	26.67	15.95	56.26	39.3	Cesarean section	No	No	No	No	No	No	No	No	No	No	No	4000
59	Nguyễn Thị Mai Dung	Urban	46	Multigravida	Multiparity	No	No	Yes	No	Preeclampsia	No	No	No	No	140	90	1.477	230	22.8	17.2	76	39.1	Cesarean section	No	No	No	No	No	No	No	No	No	No	No	3100
60	Vũ Thị Cần	Urban	39	Multigravida	Multiparity	Yes	Yes	No	No	Preeclampsia	Yes	No	No	Yes	179	120	17.6	97	220.25	157.92	75.32	28.6	Cesarean section	No	No	No	Yes	No	Yes	No	Yes	No	Yes	Yes	600
61	Giáp Thị Lệ	Urban	28	Primigravida	Primiparity	No	No	Yes	Yes	Preeclampsia	No	No	No	No	140	90	0.3	209	22.6	15.1	55	36.2	Cesarean section	No	No	No	No	No	Yes	No	No	No	No	Yes	2300
62	Lương Thị Kim Ngân	Urban	43	Multigravida	Multiparity	Yes	No	Yes	Yes	Superimposed preeclampsia	No	No	No	No	200	110	0.6	133	23.46	22.39	82.6	34.1	Cesarean section	No	No	No	No	No	Yes	No	No	No	No	Yes	2100
63	La Thị Thuý	Urban	31	Primigravida	Primiparity	No	No	No	No	Preeclampsia	Yes	No	No	Yes	160	90	0	288	19.67	10.74	66.1	38.2	Cesarean section	No	No	No	No	No	No	No	No	No	No	No	3300
64	Đào Thị Hiền	Urban	25	Primigravida	Primiparity	No	No	No	No	Gestational hyperten	No	No	No	No	155	100	0	148	15.13	11.52	60.5	37.2	Cesarean section	No	No	No	No	No	No	No	No	Yes	No	Yes	3000
65	Lường Thị Điệp	Urban	42	Multigravida	Multiparity	No	No	No	No	Preeclampsia	No	No	No	No	150	90	0.75	334	23.64	10.31	51.8	38.6	Spontaneous vaginal	No	No	No	No	No	No	No	No	No	No	No	2800
66	Chang Thị Pà	Rural	29	Multigravida	Multiparity	No	No	No	No	Preeclampsia	Yes	No	No	Yes	140	90	1	113	30.57	31.27	56.5	28.1	Spontaneous vaginal	No	No	No	No	No	Yes	Yes	No	No	Yes	Yes	800
67	Nguyễn Thị Hảo	Urban	34	Multigravida	Multiparity	No	No	Yes	No	Preeclampsia	No	No	No	No	150	100	0.7	216	22.19	14.02	59.6	36	Cesarean section	No	No	No	No	No	Yes	No	No	No	No	Yes	4000
68	Nguyễn Thị Hảo	Urban	40	Multigravida	Multiparity	No	Yes	Yes	No	Preeclampsia	No	No	No	No	170	100	0.7	147	107.73	229.75	73.5	36.4	Cesarean section	No	No	No	No	No	Yes	No	No	No	No	Yes	3000
69	Hoàng Thị Chinh	Rural	34	Primigravida	Primiparity	No	No	No	No	Preeclampsia	No	No	No	No	170	120	17.7	284	31.19	22.86	42.43	33.2	Cesarean section	No	No	No	No	No	Yes	No	No	Yes	No	Yes	1600
70	Hoàng Thị Du	Rural	24	Primigravida	Primiparity	Yes	No	No	No	Preeclampsia	No	No	No	No	160	100	7.9	162	22.33	17.83	51.9	30.2	Cesarean section	No	Yes	No	No	No	Yes	No	Yes	No	No	Yes	800
71	Ngô Thị Hải Quyên	Urban	41	Multigravida	Multiparity	No	No	No	No	Preeclampsia	No	No	No	No	170	100	8.52	194	22.6	13	98	37.5	Cesarean section	No	No	No	No	No	No	No	No	No	No	No	2800
72	Nguyễn Thị Nhườn	Urban	21	Primigravida	Primiparity	No	No	No	No	Preeclampsia	No	No	No	No	150	100	1.4	202	22.82	15.4	65.2	39.1	Cesarean section	No	No	No	No	No	No	No	No	No	No	No	3400
73	Vũ Thị Ngọc Diệp	Urban	41	Multigravida	Multiparity	No	No	Yes	No	Chronic hypertension	No	No	No	No	200	100	0.25	245	20.77	19.36	52.5	30.2	Cesarean section	No	No	No	No	No	Yes	No	Yes	Yes	Yes	Yes	500
74	Trần Thị Hải	Urban	30	Multigravida	Multiparity	No	Yes	No	No	Gestational hyperten	No	No	No	No	150	90	0	166	27.04	8.78	70.8	29.1	Cesarean section	No	No	No	No	No	Yes	No	No	No	Yes	Yes	1800
75	Phạm Thị Hằng	Urban	20	Primigravida	Primiparity	No	No	No	Yes	Preeclampsia	No	No	No	No	140	90	12.9	186	19	11.68	63.6	35.6	Cesarean section	No	No	No	No	No	Yes	No	No	No	No	Yes	2100
76	Nguyễn Thị Tuất	Urban	53	Multigravida	Multiparity	Yes	No	No	Yes	Preeclampsia	No	No	No	No	150	90	2.4	256	109.6	45.43	68.5	35	Cesarean section	No	No	No	No	No	Yes	No	No	No	No	Yes	2200
77	Nguyễn Thị Ngọc T	Urban	28	Primigravida	Primiparity	No	No	No	No	Gestational hyperten	No	No	No	No	140	90	0.15	194	185.66	428.97	80.3	31.6	Cesarean section	No	No	No	No	No	Yes	No	Yes	Yes	No	Yes	1300
78	Lê Ngọc Anh	Urban	30	Primigravida	Primiparity	No	No	No	No	Preeclampsia	No	No	No	No	150	90	0.8	197	21.46	8.8	65.52	39.1	Cesarean section	No	No	No	No	No	No	No	No	No	No	No	3000
79	Trịnh Thị Thu Hiề	Urban	33	Multigravida	Multiparity	No	No	No	No	Preeclampsia	Yes	No	No	Yes	190	100	4.1	106	43.42	47.25	67.5	31.5	Cesarean section	No	No	No	No	No	Yes	No	No	No	No	Yes	1300
80	Nguyễn Thị Thu Bíc	Urban	36	Multigravida	Multiparity	Yes	No	No	No	Preeclampsia	No	No	No	No	150	100	5.3	132	21.67	18.1	63.5	32.3	Cesarean section	No	No	No	No	No	Yes	No	Yes	Yes	No	Yes	1300
81	Phạm Thị Lý	Urban	29	Primigravida	Primiparity	No	No	No	No	Preeclampsia	Yes	No	No	Yes	170	110	18.3	282	32.25	55.96	76.1	28.6	Spontaneous vaginal	No	Yes	No	No	No	Yes	Yes	No	No	Yes	Yes	900
82	Bùi Thị Vui	Urban	34	Multigravida	Multiparity	Yes	No	No	No	Preeclampsia	No	No	No	No	180	120	5.4	287	18.02	10.41	70.7	31.2	Spontaneous vaginal	No	No	No	No	No	Yes	Yes	No	No	Yes	Yes	1200
83	Bùi Phương Ngọc	Urban	33	Primigravida	Primiparity	No	No	No	Yes	Preeclampsia	No	No	No	No	140	90	1.5	235	26.03	19.82	66.1	37.1	Cesarean section	No	No	No	No	No	No	No	No	No	No	No	2500
84	Phan Thị Loan	Urban	37	Multigravida	Multiparity	No	No	No	Yes	Preeclampsia	No	No	No	No	150	90	6.7	245	32.1	14.76	139.9	34.4	Cesarean section	No	No	No	No	No	Yes	No	No	No	No	Yes	2000
85	Trần Thị Duyên	Urban	28	Primigravida	Primiparity	Yes	No	No	No	Preeclampsia	No	No	No	No	170	110	2.6	204	30.75	25.21	74.54	36	Cesarean section	No	No	No	No	No	Yes	No	No	No	No	Yes	2500
86	Đặng Hải Yến	Urban	23	Multigravida	Multiparity	No	No	No	No	Gestational hyperten	No	No	No	No	140	90	0	299	20.62	7.23	54	39.3	Cesarean section	No	No	No	No	No	No	No	No	No	No	No	3000
87	Quyết Thị Hiên	Urban	31	Multigravida	Multiparity	No	No	No	No	Gestational hyperten	No	No	No	No	160	100	0	226	21.04	15.8	76.9	31.4	Spontaneous vaginal	No	No	No	No	No	Yes	Yes	Yes	No	Yes	Yes	900
88	Hà Thị Lân	Urban	30	Multigravida	Primiparity	Yes	No	No	No	Gestational hyperten	No	No	No	No	150	110	0.25	221	23.3	11.79	70.2	37.4	Cesarean section	No	No	No	No	No	No	No	No	No	No	No	3000
89	Triệu Thị Huyền	Urban	27	Primigravida	Primiparity	No	No	No	No	Preeclampsia	No	No	No	No	140	90	0.7	108	20.82	8.33	116.7	30	Cesarean section	No	No	No	No	No	Yes	Yes	No	No	Yes	Yes	1100
90	Chu Thị Thiết	Urban	42	Multigravida	Multiparity	No	No	No	No	Preeclampsia	No	No	No	No	160	110	0.9	225	29.54	10.43	67.88	38.2	Cesarean section	No	No	No	No	No	No	No	No	No	No	No	2600
91	Trần Thị Kim Thanh	Urban	42	Multigravida	Multiparity	No	No	No	No	Preeclampsia	No	No	No	No	230	140	18.2	314	69.21	24.31	99.9	28	Cesarean section	No	No	No	No	No	Yes	No	No	No	Yes	Yes	800
92	Nguyễn Thị Lan Hư�	Urban	35	Multigravida	Multiparity	No	No	No	No	Gestational hyperten	No	No	No	No	160	90	0	245	22.3	15.43	58.74	39	Cesarean section	No	No	No	No	No	No	No	No	No	No	No	3800
93	Nguyễn Thuỳ Linh	Urban	23	Primigravida	Primiparity	No	No	No	No	Preeclampsia	Yes	No	No	Yes	160	100	2.5	154	25.88	14.53	89.8	37.1	Cesarean section	No	No	No	No	No	No	No	Yes	No	No	Yes	2100
94	Nguyễn Thị Phương	Urban	24	Multigravida	Multiparity	Yes	No	No	No	Preeclampsia	No	No	No	No	150	90	3	118	26.52	8.47	58.19	33.1	Cesarean section	No	No	No	No	No	Yes	No	No	No	Yes	Yes	1900
95	Nguyễn Thuý Quỳnh	Urban	24	Primigravida	Primiparity	No	No	No	No	Preeclampsia	Yes	No	No	Yes	180	120	4.9	144	55.89	73.94	63.01	36.2	Cesarean section	No	No	No	No	No	Yes	No	Yes	No	No	Yes	2100
96	Bùi Thị Thuỷ	Urban	28	Multigravida	Primiparity	No	No	Yes	No	Preeclampsia	No	No	No	No	150	100	0.86	184	22.9	18.2	65	36.5	Cesarean section	No	No	No	No	No	Yes	No	No	No	No	Yes	2600
97	Hà Thị Thơm	Urban	28	Primigravida	Primiparity	Yes	No	No	No	Preeclampsia	No	No	No	No	155	90	1.1	168	23.66	15.44	66.7	37.6	Cesarean section	No	No	No	No	No	No	No	No	No	No	No	2800
98	Hoàng Thị Thanh	Rural	36	Multigravida	Multiparity	Yes	No	No	No	Gestational hyperten	No	No	No	No	180	100	0.25	198	23.85	17.74	58.1	38	Cesarean section	No	No	No	No	No	No	No	No	No	No	No	2700
99	Phạm Thu Huyền	Urban	30	Multigravida	Multiparity	Yes	No	No	No	Preeclampsia	Yes	No	Yes	Yes	150	90	26.6	266	44.2	25.82	84.4	33.1	Cesarean section	No	No	No	No	No	Yes	No	Yes	Yes	No	Yes	1400
100	Nguyễn Thị Dân	Urban	43	Multigravida	Multiparity	No	Yes	No	No	Gestational hyperten	No	No	No	No	140	100	0	213	17.4	8.47	57.87	32.1	Cesarean section	No	No	No	No	No	Yes	No	No	No	No	Yes	1600
101	Nguyễn Thị Hà	Urban	34	Primigravida	Primiparity	No	No	Yes	No	Gestational hyperten	No	No	No	No	170	120	0	288	22.17	19.67	82.5	36.6	Cesarean section	No	No	No	No	No	Yes	No	No	No	No	Yes	3600
102	Trần Thị Hương V�	Urban	30	Primigravida	Primiparity	Yes	No	No	No	Preeclampsia	No	No	No	No	150	100	1.1	202	28.43	37.47	56.6	29.1	Cesarean section	No	No	No	No	No	Yes	No	No	Yes	No	Yes	1000
103	Ngô Thị Hồng	Urban	39	Primigravida	Primiparity	No	No	No	No	Gestational hyperten	No	No	No	No	150	110	0	350	22.4	14.5	43	38	Cesarean section	No	No	No	No	No	No	No	No	No	No	No	2900
104	Trịnh Thị Thìn	Urban	45	Multigravida	Multiparity	No	No	No	No	Preeclampsia	No	No	No	No	160	100	0.3	123	35.35	17.43	64.89	38.3	Cesarean section	No	No	No	No	No	No	No	No	No	No	No	2900
105	Lê Thị Cúc	Urban	26	Primigravida	Primiparity	Yes	No	No	No	Preeclampsia	No	No	No	No	150	100	26.4	209	32.7	24.02	73.7	35.5	Cesarean section	No	No	No	No	No	Yes	No	Yes	No	No	Yes	1900
106	Dương Thị Kim Ngân	Urban	25	Primigravida	Primiparity	No	No	Yes	No	Preeclampsia	No	No	No	No	140	90	4.6	190	17.76	7.26	69.1	36.6	Cesarean section	Yes	No	No	No	No	Yes	No	No	No	No	Yes	3000
107	Vũ Thị Huệ	Urban	36	Multigravida	Multiparity	No	No	No	No	Preeclampsia	No	No	No	No	140	90	0.75	179	21.09	14.12	69.1	37.2	Cesarean section	No	No	No	No	No	No	No	Yes	No	No	Yes	1900
108	Tạ Mỹ Ngọc	Urban	25	Primigravida	Primiparity	No	No	No	No	Preeclampsia	No	No	No	No	150	100	0.83	157	21.9	18.8	71	32.3	Cesarean section	No	No	No	No	No	Yes	No	Yes	Yes	No	Yes	1300
109	Vương Ngọc Anh	Urban	25	Primigravida	Primiparity	No	No	No	No	Preeclampsia	No	No	No	No	150	100	0.9	120	24.12	10.81	57.64	37	Cesarean section	No	No	No	No	No	No	No	No	No	No	No	3200
111	Dương Thị Chung	Urban	24	Primigravida	Primiparity	Yes	No	No	No	Chronic hypertension	No	No	No	No	150	90	0.15	217	23.34	14.2	47.72	34.4	Assisted vaginal	No	No	No	No	No	Yes	No	No	No	No	Yes	2200
112	Lưu Thị Thuận	Urban	29	Multigravida	Multiparity	No	No	Yes	Yes	Gestational hyperten	No	No	No	No	140	90	0	212	23.88	13.33	60.6	37.1	Cesarean section	No	No	No	No	No	No	No	No	No	No	No	2550
113	Trần Thị Nga	Urban	28	Primigravida	Primiparity	No	No	No	Yes	Gestational hyperten	No	No	No	No	140	90	0.15	162	19.1	24.72	49.39	37.1	Cesarean section	No	No	No	No	No	No	No	Yes	No	No	Yes	2250
114	Nguyễn Thị Thuỷ	Urban	25	Primigravida	Primiparity	Yes	No	No	No	Preeclampsia	No	No	No	No	150	90	0.3	119	22.39	14.41	71.6	32	Cesarean section	No	No	No	No	No	Yes	No	Yes	No	No	Yes	1100
115	Chu Thị Hân	Urban	46	Multigravida	Multiparity	Yes	No	No	No	Preeclampsia	No	No	No	No	140	90	0.3	175	35.04	16.49	73.71	35.6	Cesarean section	No	No	No	No	No	Yes	No	Yes	Yes	No	Yes	2100
116	Ma Thị Hà	Urban	33	Multigravida	Multiparity	No	No	No	No	Gestational hyperten	No	No	No	No	150	90	0	277	16.4	7.81	64.2	38	Cesarean section	No	No	No	No	No	No	No	No	No	No	No	2800
117	Đặng Thị Diễm Qu	Urban	23	Primigravida	Primiparity	No	No	No	No	Preeclampsia	No	No	No	No	140	100	4.3	121	43.41	44.02	64.2	36.1	Cesarean section	No	No	No	No	No	Yes	No	No	No	No	Yes	2600
118	Giàng Thị Sau	Rural	23	Multigravida	Multiparity	No	No	No	No	Preeclampsia	Yes	No	No	Yes	172	85	3.7	20	33.05	10.35	57.69	36.2	Cesarean section	No	No	No	No	No	Yes	No	Yes	No	No	Yes	2000
119	Dương Thị Thoa	Urban	36	Multigravida	Multiparity	No	No	No	No	Superimposed preeclampsia	No	No	No	No	185	110	1.3	213	29.03	17.54	61.13	37.5	Cesarean section	No	No	No	No	No	No	No	No	No	No	No	2700
120	Phetsamone Khammanic	Rural	40	Multigravida	Multiparity	No	No	Yes	No	Preeclampsia	No	Yes	No	Yes	170	100	10.2	132	112.53	118.01	56.01	35.4	Cesarean section	No	No	No	Yes	No	Yes	No	No	No	No	Yes	2600
121	Ngô Phương Thuý	Urban	35	Multigravida	Multiparity	No	No	No	No	Preeclampsia	No	No	No	No	150	100	1.5	96	31.63	28.73	70.5	35.6	Cesarean section	No	No	No	No	No	Yes	No	No	No	No	Yes	2500
122	Phạm Thị Thanh Huy�	Urban	22	Primigravida	Primiparity	Yes	No	No	No	Preeclampsia	No	No	No	No	140	100	2.4	243	19.84	8.28	81	34.4	Cesarean section	No	No	No	No	No	Yes	No	Yes	No	No	Yes	1700
123	Bùi Thị Bường	Rural	41	Multigravida	Multiparity	No	No	No	Yes	Gestational hyperten	No	No	No	No	150	90	0.15	198	15.69	7.88	72.2	30.3	Cesarean section	No	No	No	No	No	Yes	No	No	No	No	Yes	1100
124	Lê Tố Uyên	Urban	20	Primigravida	Primiparity	No	No	No	No	Preeclampsia	Yes	No	Yes	Yes	160	120	17.6	372	28.78	17.72	82.4	32	Cesarean section	Yes	No	No	No	No	Yes	No	No	Yes	No	Yes	1500
125	Mai Thị Kim Liên	Urban	26	Primigravida	Primiparity	No	No	No	No	Preeclampsia	No	No	No	No	170	100	4.4	238	50.12	8.49	55.34	33	Cesarean section	No	No	No	No	No	Yes	No	No	No	No	Yes	1700
126	Hoàng Thị Lệ Dung	Urban	32	Primigravida	Primiparity	No	No	No	Yes	Gestational hyperten	No	No	No	No	145	90	0	221	20.29	9.93	84.3	37.4	Cesarean section	No	No	No	No	No	No	No	No	No	No	No	2500
127	Lê Thị Thuỳ Dươn	Urban	27	Primigravida	Primiparity	No	No	No	Yes	Preeclampsia	No	No	No	No	180	110	8.5	181	22.1	10.82	75.3	34.4	Cesarean section	No	No	No	No	No	Yes	No	No	No	No	Yes	2200
128	Nguyễn Thị Hà	Urban	34	Multigravida	Multiparity	No	Yes	No	Yes	Preeclampsia	No	No	No	No	165	100	9.5	86	37.52	32.38	83.8	32.5	Cesarean section	No	No	No	No	No	Yes	No	No	No	No	Yes	1600
136	Đặng Thị Huệ	Urban	37	Multigravida	Multiparity	No	No	No	No	Preeclampsia	No	No	No	No	130	70	0.3	161	19.67	16.58	63.08	39.3	Spontaneous vaginal	No	No	No	No	No	No	No	No	No	No	No	3300
137	Nguyễn Thị Phương	Urban	25	Primigravida	Primiparity	No	No	Yes	No	Preeclampsia	No	No	No	No	150	85	0.8	225	65.06	130.57	51.69	36.4	Cesarean section	No	No	No	No	No	Yes	No	No	No	No	Yes	2500
138	Đỗ Thuý Huệ	Urban	39	Multigravida	Multiparity	Yes	No	Yes	No	Preeclampsia	No	No	No	No	150	100	3.2	151	20.02	8.9	60.7	36.4	Cesarean section	No	No	No	No	No	Yes	No	No	No	No	Yes	2800
139	Nguyễn Thị Tuyến	Urban	27	Primigravida	Primiparity	No	No	No	No	Preeclampsia	No	No	No	No	160	100	4.2	207	28.66	24.65	67.5	37.1	Cesarean section	No	No	No	No	No	No	No	No	No	No	No	2600
140	Vương Thị Dung	Urban	28	Primigravida	Primiparity	No	No	No	No	Preeclampsia	No	No	No	No	140	90	0.8	144	22.11	12.36	77.9	39.4	Spontaneous vaginal	No	No	No	No	No	No	No	No	No	No	No	3800
141	Nguyễn Thị Hương	Urban	34	Multigravida	Multiparity	No	No	No	Yes	Preeclampsia	No	No	No	No	170	100	2.1	91	22.09	7.75	95.3	35.3	Cesarean section	No	No	No	No	No	Yes	No	No	No	No	Yes	2000
142	Nguyễn Lý Châu Gian	Urban	29	Primigravida	Primiparity	No	No	No	No	Preeclampsia	No	No	No	No	155	90	0.3	204	14.4	10.1	68	38	Cesarean section	No	No	No	No	No	No	No	No	No	No	No	3000
143	Phạm Thị Hà	Urban	34	Multigravida	Primiparity	No	No	Yes	Yes	Gestational hyperten	No	No	No	No	160	100	0	135	13.76	6	59.96	35.6	Cesarean section	No	No	No	No	No	Yes	No	No	No	No	Yes	3200
144	Nguyễn Thị Thuý Ng	Urban	31	Multigravida	Primiparity	No	No	No	Yes	Preeclampsia	No	No	No	No	140	90	0.75	98	33.36	15.92	88.9	36.5	Cesarean section	No	No	No	No	No	Yes	No	Yes	No	No	Yes	2050
145	Nguyễn Thị Hải H�	Urban	23	Primigravida	Primiparity	Yes	No	No	No	Gestational hyperten	No	No	No	No	160	100	0	210	16.49	6	58.42	39.4	Cesarean section	No	No	No	No	No	No	No	No	No	No	No	3300
146	Vũ Thị Chiên	Urban	34	Multigravida	Multiparity	No	No	No	Yes	Preeclampsia	No	No	No	No	150	100	0.75	170	19.14	10.83	71.6	36.5	Cesarean section	No	No	No	No	No	Yes	No	No	No	No	Yes	2400
147	Trịnh Thị Nhàn	Urban	36	Multigravida	Multiparity	No	No	No	No	Preeclampsia	No	No	No	No	140	90	1.1	241	16.55	16.67	48.7	35.4	Cesarean section	No	No	No	No	No	Yes	No	Yes	No	No	Yes	1800
148	Nguyễn Lan Nhi	Urban	27	Primigravida	Primiparity	No	No	No	No	Preeclampsia	No	No	No	No	160	90	8.5	170	27.02	13.73	79.9	39	Cesarean section	No	No	No	No	No	No	No	No	No	No	No	3000
149	Nguyễn Thị Thảo	Urban	32	Multigravida	Multiparity	No	No	No	No	Gestational hyperten	No	No	No	No	150	90	0	150	15.36	7.81	47.3	37.3	Cesarean section	No	No	No	No	No	No	No	No	No	No	No	2900
150	Hoàng Thị Thu Hằng	Urban	32	Multigravida	Multiparity	No	No	No	No	Preeclampsia	No	No	No	No	140	90	1	338	21.02	14.49	59.5	39.1	Cesarean section	No	No	No	No	No	No	No	No	No	No	No	3300
151	Phạm Thị Hoài	Urban	36	Multigravida	Multiparity	No	No	Yes	No	Superimposed preeclampsia	No	No	No	No	160	90	0.5	184	36.24	26.81	85.3	37.4	Cesarean section	No	No	No	No	No	No	No	No	No	No	No	3300
152	Lê Thị Hà My	Urban	27	Primigravida	Primiparity	No	No	No	No	Preeclampsia	No	No	No	No	150	100	2.1	130	22.58	14.22	76.2	37.2	Cesarean section	No	No	No	No	No	No	No	Yes	No	No	Yes	2200
153	Tô Thị Hà Trang	Urban	25	Primigravida	Primiparity	No	No	No	No	Preeclampsia	No	No	No	No	150	90	2.2	137	16.39	7.29	74	37	Cesarean section	No	No	No	No	No	No	No	No	No	No	No	2500
154	Vũ Thị Hiền	Urban	39	Multigravida	Multiparity	Yes	No	No	Yes	Gestational hyperten	No	No	No	No	150	90	0.25	192	26.77	15.23	67.5	37.3	Cesarean section	No	No	No	No	No	No	No	No	No	No	No	2900
155	Vương Thị Loan	Urban	32	Primigravida	Primiparity	Yes	No	Yes	Yes	Gestational hyperten	No	No	No	No	170	100	0	211	19.3	11.1	72	37	Cesarean section	No	No	No	No	No	No	No	No	No	No	No	2550
156	Phạm Thị Thuỳ Lin	Urban	27	Multigravida	Primiparity	No	No	No	Yes	Preeclampsia	No	No	No	No	140	100	3.6	290	31.75	20.48	79.6	32.4	Cesarean section	No	No	No	No	No	Yes	No	Yes	No	No	Yes	1250
157	Nguyễn Thị Hà Thu	Urban	32	Multigravida	Primiparity	Yes	No	Yes	No	Chronic hypertension	No	No	No	No	150	100	0	254	14.13	10.11	64.9	38.3	Cesarean section	No	No	No	No	No	No	No	No	No	No	No	3500
158	Trương Thị Vân Anh	Urban	29	Primigravida	Primiparity	No	No	No	No	Gestational hyperten	No	No	No	No	160	100	0	203	34.16	17.49	94.3	39	Cesarean section	No	No	No	No	No	No	No	No	No	No	No	3600
159	Lê Thuỳ Linh	Urban	33	Multigravida	Multiparity	No	Yes	No	No	Preeclampsia	No	No	No	No	150	100	8.9	138	31.02	25.07	87.4	37.5	Cesarean section	No	No	No	No	No	No	No	No	No	No	No	2700
160	Phạm Thị Duyên	Rural	29	Multigravida	Multiparity	No	Yes	No	No	Preeclampsia	Yes	No	Yes	Yes	150	90	0.25	156	13.93	8.47	64.4	35.4	Cesarean section	No	No	No	No	No	Yes	No	Yes	No	No	Yes	1900
161	Phan Thị Bé	Urban	39	Primigravida	Primiparity	No	No	No	No	Preeclampsia	Yes	No	No	Yes	220	130	5.4	231	29.25	10.61	58.24	30.1	Cesarean section	No	No	No	No	No	Yes	No	No	Yes	No	Yes	1100
162	Trịnh Anh Thư	Urban	18	Primigravida	Primiparity	No	No	Yes	No	Preeclampsia	No	No	No	No	160	110	0.6	201	30.56	13.62	66.02	37.1	Cesarean section	No	No	No	No	No	No	No	No	No	No	No	3800
163	Đinh Thị Tú Ninh	Rural	45	Primigravida	Primiparity	Yes	No	No	Yes	Gestational hyperten	No	No	No	No	150	90	0	183	22.36	14.45	61.1	36	Cesarean section	No	No	No	No	No	Yes	No	No	No	No	Yes	2600
164	Nguyễn Nhật Linh	Urban	30	Primigravida	Primiparity	No	No	No	Yes	Gestational hyperten	No	No	No	No	140	90	0	161	40	25.1	58	36.6	Cesarean section	No	No	No	No	No	Yes	No	No	No	No	Yes	2400
165	Phạm Thị Thắm	Urban	30	Multigravida	Multiparity	No	No	No	Yes	Preeclampsia	No	No	No	No	150	90	7.27	254	18.87	7.38	71	35.6	Cesarean section	No	No	No	No	No	Yes	No	No	No	No	Yes	2500
166	Nguyễn Thị Liên	Urban	29	Multigravida	Primiparity	No	No	No	Yes	Preeclampsia	No	No	No	No	150	90	4.15	167	22.2	11.9	88	37.2	Cesarean section	No	No	No	No	No	No	No	No	No	No	No	2550
167	Nguyễn Thị Hậu	Urban	39	Multigravida	Multiparity	No	Yes	No	No	Preeclampsia	No	No	No	No	150	100	1	156	22.61	17.16	60.81	40.1	Cesarean section	No	No	No	No	No	No	No	No	No	No	No	3700
168	Nguyễn Thị Mến	Urban	44	Multigravida	Multiparity	No	Yes	No	No	Chronic hypertension	No	No	No	No	160	100	0	293	24.77	18.13	49.67	36.5	Cesarean section	No	No	No	No	No	Yes	No	Yes	No	No	Yes	2300
169	Đoàn Thuý Nga	Urban	44	Multigravida	Multiparity	Yes	No	No	No	Gestational hyperten	No	No	No	No	160	100	0	186	18.6	14.8	66	39	Cesarean section	No	No	No	No	No	No	No	No	No	No	No	3300
170	Nguyễn Thị Huế	Urban	40	Multigravida	Multiparity	No	No	No	No	Gestational hyperten	No	No	No	No	140	90	0	155	17.6	6	46	39.1	Cesarean section	No	No	No	No	No	No	No	No	No	No	No	2700
171	Đinh Thị Hồng Nhun	Urban	26	Primigravida	Primiparity	No	No	No	No	Gestational hyperten	No	No	No	No	150	100	0	174	19.6	7.14	53.85	39.5	Cesarean section	No	No	No	No	No	No	No	No	No	No	No	4000
172	Phí Thị Thu Hương	Urban	31	Multigravida	Multiparity	Yes	Yes	No	No	Gestational hyperten	No	No	No	No	170	100	0	213	59.77	28.58	70.3	36.6	Cesarean section	No	No	No	No	No	Yes	No	No	No	No	Yes	2900
173	Lê Thị Ngân	Urban	38	Multigravida	Multiparity	Yes	No	No	No	Preeclampsia	No	No	No	No	140	93	1.4	233	17.5	16.24	66	37.3	Cesarean section	No	No	No	No	No	No	No	No	No	No	No	3500
174	Đinh Thị Hồng Quy	Rural	33	Multigravida	Multiparity	No	No	No	No	Preeclampsia	No	No	No	No	150	100	3.4	98	40.66	15.28	122.3	30.1	Cesarean section	No	No	No	No	No	Yes	No	No	No	No	Yes	1700
175	Liều Nhộc Phấn	Rural	36	Primigravida	Primiparity	Yes	No	No	No	Preeclampsia	No	No	No	No	160	90	1	205	18.06	14.81	71.2	39.2	Cesarean section	No	No	No	No	No	No	No	No	No	No	No	3200
176	Phan Huyền Trang	Urban	20	Primigravida	Primiparity	No	No	No	No	Preeclampsia	No	No	No	No	180	100	5.5	198	17.5	9.68	72.2	38.6	Cesarean section	No	No	No	No	No	No	No	Yes	Yes	No	Yes	2100
177	Trịnh Thị Linh	Urban	31	Multigravida	Multiparity	No	Yes	No	No	Superimposed preeclampsia	No	No	No	No	180	110	4.2	244	18.87	13.51	67.59	34.4	Cesarean section	No	No	No	No	No	Yes	No	No	Yes	No	Yes	2000
178	Lê Trung Thu	Urban	32	Multigravida	Primiparity	No	No	Yes	Yes	Preeclampsia	No	No	No	No	150	100	0.75	232	16.78	11.68	66.3	37	Cesarean section	No	No	No	No	No	No	No	No	No	No	No	2900
179	Nguyễn Thị Thuỳ L	Urban	19	Primigravida	Primiparity	No	No	No	No	Preeclampsia	No	No	No	No	145	90	24.6	216	17.01	9.74	69.4	38.5	Cesarean section	No	No	No	No	No	No	No	No	No	No	No	2700
180	Nguyễn Thị Sáng	Urban	29	Multigravida	Multiparity	Yes	No	No	No	Superimposed preeclampsia	No	No	No	No	170	100	3.5	149	23.47	23.65	69.2	31.2	Cesarean section	No	No	No	No	No	Yes	No	No	No	No	Yes	1400
181	Hoàng Thị Vân	Urban	31	Multigravida	Multiparity	Yes	Yes	No	No	Preeclampsia	No	No	No	No	140	90	0.8	58	13.64	9.22	78.2	33.4	Cesarean section	No	No	No	No	No	Yes	No	Yes	No	No	Yes	1400
182	Đặng Thu Hương	Urban	32	Multigravida	Multiparity	Yes	No	No	No	Preeclampsia	No	No	No	No	170	100	0.3	275	16.8	11.93	58.7	37.4	Cesarean section	No	No	No	No	No	No	No	No	No	No	No	3000
183	Đinh Thị Thu Hiền	Urban	25	Multigravida	Primiparity	No	No	No	Yes	Preeclampsia	Yes	No	No	Yes	170	120	19.3	179	18.61	10.69	67.6	30.6	Cesarean section	No	No	No	No	No	Yes	Yes	Yes	Yes	Yes	Yes	375
184	Cao Thị Mầu	Urban	29	Multigravida	Primiparity	Yes	No	No	No	Preeclampsia	No	No	No	No	150	100	29	183	49.63	34.97	109.6	28.2	Cesarean section	No	No	No	No	No	Yes	No	Yes	No	Yes	Yes	500
185	Đinh Thị Khuyên	Rural	32	Multigravida	Multiparity	Yes	No	No	No	Preeclampsia	No	No	No	No	170	100	10.8	271	96.04	58.78	71.7	37.1	Cesarean section	No	No	No	No	No	No	No	Yes	No	No	Yes	2200
186	Đoàn Ngọc Duyên	Urban	30	Multigravida	Multiparity	Yes	No	No	No	Preeclampsia	No	No	No	No	170	100	19.7	127	24.13	14.05	71.2	36.2	Cesarean section	No	No	No	No	No	Yes	No	No	No	No	Yes	2700
187	Nguyễn Thị Oanh	Urban	32	Multigravida	Multiparity	No	No	No	No	Preeclampsia	No	No	No	No	150	90	0.75	138	17.68	12.36	67.1	37.6	Cesarean section	No	No	No	No	No	No	No	No	No	No	No	3400
188	Nguyễn Thị Thu Hồ	Urban	33	Multigravida	Multiparity	No	No	No	No	Preeclampsia	Yes	No	No	Yes	160	100	30.8	161	25.37	16.17	93.7	33.2	Cesarean section	No	No	No	No	No	Yes	No	No	No	No	Yes	2000
189	Đỗ Ngọc Liên	Urban	21	Multigravida	Multiparity	Yes	No	No	No	Preeclampsia	Yes	No	Yes	Yes	150	90	28	59	58.78	39.67	84.8	33.1	Cesarean section	No	No	No	Yes	No	Yes	No	Yes	No	No	Yes	1600
190	Đỗ Thị Ngọc	Urban	30	Primigravida	Primiparity	No	No	Yes	No	Preeclampsia	No	No	Yes	Yes	150	100	0.3	242	30.32	8.61	92.3	35.5	Cesarean section	No	No	No	No	No	Yes	No	No	No	No	Yes	5100
191	Đỗ Thị Thuý	Urban	34	Multigravida	Multiparity	Yes	Yes	No	No	Preeclampsia	No	No	No	No	200	110	2.1	237	16.23	9.26	53.5	33.1	Cesarean section	No	No	No	No	No	Yes	No	Yes	No	No	Yes	1600
192	Nguyễn Thị Ngọc A	Urban	28	Primigravida	Primiparity	Yes	No	Yes	No	Preeclampsia	No	No	No	No	155	90	2.1	186	21.13	9.17	63.4	36.4	Cesarean section	No	No	No	No	No	Yes	No	No	No	No	Yes	3100
193	Nguyễn Thị Huyền	Urban	31	Primigravida	Primiparity	No	No	Yes	Yes	Preeclampsia	No	No	No	No	150	100	1.8	171	21.51	15.83	85.3	38	Cesarean section	No	No	No	No	No	No	No	No	No	No	No	2800
194	Đặng Thị Thoa	Urban	40	Multigravida	Multiparity	Yes	Yes	Yes	Yes	Preeclampsia	No	No	No	No	160	100	1.5	108	29.66	11.66	75.6	37.1	Cesarean section	No	No	No	No	No	No	No	No	No	No	No	2500
195	Nguyễn Thuỷ Tiên	Urban	30	Multigravida	Multiparity	No	No	No	Yes	Chronic hypertension	No	No	No	No	150	100	0.15	227	50.33	49.74	64.5	37.1	Cesarean section	No	No	No	No	No	No	No	No	No	No	No	2600
196	Đinh Thị Vân	Urban	35	Multigravida	Primiparity	No	No	No	No	Gestational hyperten	No	No	No	No	140	90	0	178	24.81	0.4	74.1	40	Cesarean section	No	No	No	No	No	No	No	No	No	No	No	4000
197	Hồ Thị Bình	Urban	31	Multigravida	Multiparity	No	Yes	No	No	Gestational hyperten	No	No	No	No	190	100	0	262	30.55	12.51	53.5	38.5	Cesarean section	No	No	No	No	No	No	No	Yes	No	No	Yes	2400
198	Nguyễn Thị Phương	Urban	23	Primigravida	Primiparity	No	No	No	Yes	Preeclampsia	No	No	No	No	140	90	0.6	105	22.18	8.26	58	39	Cesarean section	No	No	No	No	No	No	No	No	No	No	No	2700
199	Vũ Thị Bình	Urban	37	Multigravida	Multiparity	Yes	No	No	No	Preeclampsia	No	No	No	No	150	100	3.5	282	126.87	180.66	78.5	39.1	Cesarean section	No	No	No	No	No	No	No	No	No	No	No	3300
200	Mai Thị Hường	Urban	31	Primigravida	Primiparity	Yes	No	Yes	Yes	Preeclampsia	No	No	No	No	150	100	4.5	240	43.75	18.2	67.6	35.5	Cesarean section	No	No	No	No	No	Yes	No	No	No	No	Yes	2100
201	Đinh Thị Minh Nguy�	Rural	22	Primigravida	Primiparity	Yes	No	No	No	Preeclampsia	No	No	No	No	140	100	7.7	224	38.18	40.23	92.6	34.1	Spontaneous vaginal	No	No	No	No	No	Yes	No	No	No	No	Yes	2300
202	Chu Thị Huyền	Urban	39	Multigravida	Multiparity	No	No	No	No	Preeclampsia	No	No	No	No	170	100	21	186	38.42	26.21	107.8	28.6	Cesarean section	No	No	No	No	No	Yes	No	No	No	No	Yes	900
203	Nguyễn Thị Tài Lin	Urban	28	Multigravida	Multiparity	No	Yes	No	No	Preeclampsia	No	No	No	No	150	100	1.8	197	58.51	77.82	76.4	29.3	Cesarean section	No	No	No	No	No	Yes	No	Yes	Yes	No	Yes	1000
204	Tạ Thị Huyền	Rural	38	Multigravida	Multiparity	No	No	No	No	Preeclampsia	No	No	No	No	160	100	1.1	248	23.66	9.68	61.38	34.6	Cesarean section	No	No	No	No	No	Yes	No	Yes	No	No	Yes	1700
205	Đào Thị Ngọc	Urban	40	Multigravida	Multiparity	No	No	No	Yes	Preeclampsia	No	No	No	No	180	100	1.6	122	18.44	11.72	71.3	36.2	Cesarean section	No	No	No	No	No	Yes	No	No	No	No	Yes	2400
206	Bùi Thị Thu	Urban	35	Multigravida	Multiparity	No	No	No	No	Preeclampsia	No	No	No	No	160	130	23	135	29.46	26.75	83	28	Cesarean section	No	No	No	No	No	Yes	No	No	No	Yes	Yes	600
207	Trần Thị Thu	Urban	46	Multigravida	Multiparity	No	No	No	Yes	Superimposed preeclampsia	No	No	No	No	140	90	11.1	244	76.41	30.03	174.9	28.5	Cesarean section	No	No	Yes	No	No	Yes	No	Yes	No	Yes	Yes	650
208	Bùi Thị Lệ Thu	Rural	37	Multigravida	Multiparity	Yes	Yes	No	No	Chronic hypertension	No	No	No	No	200	120	0	183	15.29	15.67	65.4	36	Cesarean section	No	No	No	No	No	Yes	No	No	No	No	Yes	2300
209	Nguyễn Thị Việt A	Urban	28	Primigravida	Primiparity	No	No	No	No	Preeclampsia	No	No	No	No	150	100	6.3	212	23.38	8.98	56.95	29.3	Cesarean section	No	No	No	No	No	Yes	No	Yes	Yes	No	Yes	700
210	Lê Thị Hoa	Urban	37	Multigravida	Multiparity	No	Yes	Yes	No	Gestational hyperten	No	No	No	No	160	100	0	343	25.91	14.5	68.4	38.1	Cesarean section	No	No	No	No	No	No	No	No	No	No	No	3600
211	Tòng Thị Hương	Rural	25	Primigravida	Primiparity	Yes	No	No	No	Preeclampsia	No	No	No	No	150	100	15.6	185	15.58	7.57	88.3	29.6	Cesarean section	No	No	No	No	No	Yes	No	No	Yes	No	Yes	1000
212	Bùi Thị Hồng Anh	Urban	34	Multigravida	Multiparity	Yes	Yes	No	No	Superimposed preeclampsia	No	No	No	No	170	110	5.9	345	25.06	18.23	65.7	29.3	Cesarean section	No	No	No	No	No	Yes	No	No	No	No	Yes	1100
214	Đặng Huyền Anh	Urban	37	Multigravida	Multiparity	No	No	No	No	Preeclampsia	Yes	No	No	Yes	200	140	6.3	216	21.63	17.06	64.8	36.6	Cesarean section	No	No	No	No	No	Yes	No	Yes	No	No	Yes	2200
215	Đỗ Thanh Hải Hoàn	Urban	38	Multigravida	Multiparity	No	No	Yes	No	Chronic hypertension	No	No	No	No	140	90	0	148	22.23	11.13	50.7	38.1	Spontaneous vaginal	No	No	No	No	No	No	No	No	No	No	No	3200
216	Lê Chi Minh Chúc	Urban	35	Multigravida	Primiparity	No	No	No	No	Preeclampsia	No	No	No	No	145	100	1.4	294	44.55	37.52	72.5	35.5	Cesarean section	No	No	No	No	No	Yes	No	No	No	No	Yes	3000
217	Bùi Thị Huyên	Rural	22	Primigravida	Primiparity	Yes	No	Yes	No	Gestational hyperten	No	No	No	No	140	90	0	299	24.44	9.8	57.75	36.1	Spontaneous vaginal	No	No	No	No	No	Yes	No	No	No	No	Yes	3500
218	Nguyễn Thị Hải Y�	Urban	33	Multigravida	Primiparity	Yes	No	Yes	Yes	Gestational hyperten	No	No	No	No	150	100	0.15	218	18.2	14.96	86.4	31.5	Cesarean section	No	No	No	No	No	Yes	No	No	No	No	Yes	1600
219	Nguyễn Như Quỳnh	Urban	29	Multigravida	Primiparity	No	No	No	No	Preeclampsia	No	No	No	No	140	90	1.3	164	29.09	14.7	60.99	33.3	Cesarean section	No	No	No	No	No	Yes	No	No	No	No	Yes	2300
220	Nguyễn Thu Hà Trang	Urban	27	Primigravida	Primiparity	No	No	No	No	Preeclampsia	No	No	No	No	150	100	4.5	200	37.68	34.93	75.5	36.1	Spontaneous vaginal	No	No	No	No	No	Yes	No	No	No	No	Yes	2300
221	Hoàng Mai Phương	Urban	27	Primigravida	Primiparity	No	No	No	No	Gestational hyperten	No	No	No	No	170	100	0.15	315	16.24	6.11	64.37	38.2	Cesarean section	No	No	No	No	No	No	No	No	No	No	No	3400
222	Vũ Thị Nhạn	Urban	29	Primigravida	Primiparity	No	No	Yes	No	Gestational hyperten	No	No	No	No	150	100	0	229	14.95	11.81	68	40	Cesarean section	No	No	No	No	No	No	No	No	No	No	No	3400
223	Đặng Thị Giang	Urban	33	Multigravida	Multiparity	No	No	Yes	No	Preeclampsia	No	No	No	No	160	100	0.75	311	18.49	11.15	60.6	36.2	Cesarean section	No	No	No	No	No	Yes	No	No	No	No	Yes	2800
224	Phùng Thị Thuỷ Ti�	Urban	25	Primigravida	Primiparity	No	No	Yes	No	Preeclampsia	No	No	No	No	140	90	4.1	161	22.99	12.88	80.8	34	Cesarean section	No	No	No	No	No	Yes	No	Yes	No	No	Yes	1600
225	Nguyễn Thị Trinh	Urban	27	Primigravida	Primiparity	Yes	No	No	No	Preeclampsia	No	No	No	No	160	100	14.3	193	22.16	15.09	72.5	33.1	Cesarean section	No	No	No	No	No	Yes	No	No	No	No	Yes	2000
226	Hoàng Thị Loan	Urban	40	Primigravida	Primiparity	No	No	No	No	Gestational hyperten	No	No	No	No	150	90	0	222	18.41	12.62	59	37.6	Cesarean section	No	No	No	No	No	No	No	No	No	No	No	3400
227	Cà Thị Oanh	Rural	22	Multigravida	Multiparity	Yes	Yes	No	No	Preeclampsia	No	No	Yes	Yes	180	110	17.9	145	131.62	100.7	213.2	31.4	Cesarean section	No	No	No	Yes	No	Yes	No	Yes	No	No	Yes	800
228	Nguyễn Thị Thảo	Urban	26	Primigravida	Primiparity	No	No	No	No	Preeclampsia	No	No	No	No	170	110	10.9	189	31.95	26.36	72.6	31.6	Cesarean section	No	No	No	No	No	Yes	No	No	No	No	Yes	1500
229	Đỗ Thị Ngọc Lan	Urban	31	Multigravida	Primiparity	No	No	No	No	Preeclampsia	No	No	No	No	210	120	3.2	208	36.5	42.25	82.2	28.5	Cesarean section	No	Yes	No	No	No	Yes	No	Yes	No	No	Yes	900
230	Nguyễn Thanh Hải	Urban	38	Multigravida	Multiparity	No	No	No	Yes	Gestational hyperten	No	No	No	No	160	100	0.3	150	19.17	10.33	73.5	37	Cesarean section	No	No	No	No	No	No	No	No	No	No	No	2500
231	Hoàng Thị Nga	Urban	25	Primigravida	Primiparity	Yes	No	No	No	Preeclampsia	Yes	No	No	Yes	180	100	2	106	55.13	47.12	73.6	29.4	Cesarean section	No	No	No	No	No	Yes	No	Yes	No	No	Yes	1000
232	Vũ Cầm Tuyền	Urban	22	Multigravida	Multiparity	No	Yes	No	No	Chronic hypertension	No	No	No	No	140	90	0	225	25.39	25.71	55.3	37.5	Cesarean section	No	No	No	No	No	No	No	No	No	No	No	3200
233	Vương Thu Trang	Urban	28	Primigravida	Primiparity	No	No	No	No	Preeclampsia	No	No	No	No	150	100	1.3	218	23.64	17.02	74.9	29.2	Cesarean section	No	No	No	No	No	Yes	No	Yes	Yes	No	Yes	800
234	Trần Thị Yến	Urban	31	Multigravida	Multiparity	Yes	No	No	No	Gestational hyperten	No	No	No	No	170	90	0.15	302	21.93	10.61	54.5	37.6	Cesarean section	No	No	No	No	No	No	No	No	No	No	No	3100
235	Hoàng Thị Nương	Rural	21	Primigravida	Primiparity	Yes	No	No	No	Preeclampsia	No	No	No	No	150	100	18.5	32	163.44	90.96	76.3	31.3	Cesarean section	No	No	No	Yes	No	Yes	No	No	No	No	Yes	1200
236	Đinh Thị Ngợi	Rural	31	Primigravida	Primiparity	No	No	Yes	No	Preeclampsia	No	No	No	No	160	100	1.7	416	210.31	249.33	78.6	35.6	Cesarean section	No	No	No	No	No	Yes	No	No	No	No	Yes	2500
237	Nguyễn Thu Hương	Urban	20	Multigravida	Primiparity	Yes	No	No	No	Preeclampsia	No	No	No	No	160	110	1.3	190	22.96	11.55	66	36.3	Cesarean section	No	No	No	No	No	Yes	No	No	Yes	No	Yes	2500
238	Bùi Thị Thuận	Urban	41	Primigravida	Primiparity	Yes	No	No	No	Superimposed preeclampsia	No	No	No	No	150	100	23.98	227	34.84	20.09	81.7	32	Cesarean section	No	No	No	No	No	Yes	No	Yes	No	No	Yes	1100
239	Từ Thị Hương Gian	Urban	29	Multigravida	Multiparity	Yes	No	No	No	Superimposed preeclampsia	Yes	No	No	Yes	170	100	5.89	229	19.16	17.09	63.4	36	Cesarean section	No	No	No	No	No	Yes	No	No	No	No	Yes	2200
240	Tô Thị Hồng Nhung	Urban	28	Multigravida	Multiparity	No	No	No	No	Preeclampsia	Yes	No	No	Yes	170	100	18.8	201	32.69	19.31	85	33.1	Cesarean section	No	No	No	No	No	Yes	No	No	No	No	Yes	1600
241	Triệu Thị Tình	Rural	31	Primigravida	Primiparity	Yes	No	No	No	Preeclampsia	No	No	No	No	160	110	18.6	230	21.54	16.28	137.1	29.1	Cesarean section	No	No	No	No	No	Yes	No	Yes	No	No	Yes	800
243	Đỗ Thị Chúc	Urban	48	Multigravida	Primiparity	No	No	Yes	No	Superimposed preeclampsia	No	No	No	No	150	90	0.7	338	17.74	13.69	73.9	34.6	Cesarean section	No	No	No	No	No	Yes	No	No	No	No	Yes	2400
244	Lưu Thị Thuỷ	Urban	29	Primigravida	Primiparity	No	No	No	No	Preeclampsia	No	No	No	No	180	100	7.2	223	20.16	9.12	78.9	31.5	Cesarean section	No	No	No	No	No	Yes	No	Yes	No	No	Yes	1100
245	Phạm Thị Luyến	Urban	36	Multigravida	Multiparity	No	Yes	No	No	Preeclampsia	No	No	No	No	140	90	0.75	184	15.7	10.2	61	36.5	Cesarean section	No	No	No	No	No	Yes	No	No	No	No	Yes	2800
246	Bùi Thị Sách	Rural	32	Primigravida	Primiparity	No	No	No	No	Preeclampsia	No	No	No	No	160	100	0.3	153	37.86	18.04	85.83	32.4	Spontaneous vaginal	No	No	No	No	No	Yes	No	No	No	No	Yes	2100
247	Đỗ Thị Xuân	Urban	32	Multigravida	Multiparity	No	Yes	Yes	No	Gestational hyperten	No	No	No	No	150	90	0.15	169	22.97	13.91	54.5	36.5	Cesarean section	No	No	No	No	No	Yes	No	No	No	No	Yes	3300
248	Hoàng Thị Giang	Urban	29	Multigravida	Multiparity	Yes	No	No	Yes	Gestational hyperten	Yes	No	No	Yes	150	100	0	152	28.44	21.7	72.6	38	Spontaneous vaginal	No	No	No	No	No	No	No	Yes	No	No	Yes	1850
249	Trần Thị Nhàn Quy�	Urban	30	Primigravida	Primiparity	Yes	No	No	Yes	Gestational hyperten	No	No	No	No	160	100	0	227	24.47	10.71	55.87	36.2	Cesarean section	No	No	No	No	No	Yes	No	No	No	No	Yes	2800
250	Phạm Thị Mai Hiên	Urban	26	Primigravida	Primiparity	No	No	No	Yes	Preeclampsia	Yes	No	No	Yes	160	100	13.9	192	32.89	15.7	78.2	36.4	Cesarean section	No	No	No	No	No	Yes	No	No	No	No	Yes	2650
251	Trần Thị Kim Thuý	Urban	26	Primigravida	Primiparity	No	No	No	Yes	Preeclampsia	No	No	No	No	160	90	1.687	179	26.26	17.81	57.3	38	Cesarean section	No	No	No	No	No	No	No	No	No	No	No	2500
252	Lương Thị Diệp	Urban	40	Multigravida	Multiparity	No	No	No	No	Gestational hyperten	No	No	No	No	150	90	0	188	17.06	4.41	71.2	39	Spontaneous vaginal	No	No	No	No	No	No	No	No	No	No	No	3500
253	Vũ Thị Tám	Urban	34	Multigravida	Multiparity	Yes	Yes	Yes	Yes	Preeclampsia	No	No	No	No	150	100	0.75	251	19.57	10.93	80.5	36.3	Cesarean section	No	No	No	No	No	Yes	No	No	No	No	Yes	2500
254	Hồ Thị Tươi	Urban	29	Primigravida	Primiparity	No	No	No	No	Preeclampsia	No	No	No	No	170	110	10.1	255	33.21	16	98.3	32.3	Cesarean section	No	No	No	No	No	Yes	No	Yes	No	No	Yes	1400
255	Phạm Thị Thuỷ	Urban	31	Multigravida	Multiparity	No	No	No	Yes	Preeclampsia	No	No	No	No	160	100	0.8	202	25.94	14.69	61.73	30.5	Cesarean section	No	No	No	No	No	Yes	No	No	No	No	Yes	1100
256	Đinh Thị Hương	Urban	29	Multigravida	Multiparity	Yes	No	Yes	Yes	Preeclampsia	No	No	No	No	150	100	13.6	257	30.8	19.58	75.9	33.1	Cesarean section	No	No	No	No	No	Yes	No	No	No	No	Yes	1600
257	Nguyễn Thị Thanh Ng	Urban	32	Multigravida	Multiparity	Yes	Yes	No	No	Preeclampsia	No	No	No	No	190	110	5.7	172	12.81	11.29	83.9	35.1	Cesarean section	No	No	No	No	No	Yes	No	No	No	No	Yes	2200
258	Nguyễn Thị An	Urban	18	Multigravida	Primiparity	No	No	No	No	Preeclampsia	No	No	No	No	150	100	2.3	187	20.06	5	59.06	32.2	Cesarean section	No	No	No	No	No	Yes	No	Yes	Yes	No	Yes	1200
259	Lê Thị Ngọc	Urban	31	Primigravida	Primiparity	Yes	No	Yes	No	Preeclampsia	No	No	No	No	150	100	0.75	123	28.59	21.47	54.8	32.2	Cesarean section	No	No	No	No	No	Yes	No	Yes	Yes	No	Yes	1000
260	Phạm Thị Duyên	Urban	36	Multigravida	Primiparity	No	No	No	Yes	Preeclampsia	No	No	No	No	160	100	0.15	120	18.34	9.46	75.3	35.6	Cesarean section	No	No	No	No	No	Yes	No	No	No	No	Yes	2750
261	Lê Thị Chuyên	Urban	31	Primigravida	Primiparity	No	No	No	No	Preeclampsia	No	No	No	No	160	100	0.9	175	20.95	10.91	68.9	40.1	Cesarean section	No	No	No	No	No	No	No	No	No	No	No	3500
262	Lò Thị Phương Dung	Rural	32	Primigravida	Primiparity	No	No	No	No	Preeclampsia	No	No	No	No	150	100	7.4	185	30.88	25.56	68.07	36.1	Cesarean section	No	No	No	No	No	Yes	No	No	No	No	Yes	2200
263	Hoàng Thị Vân Anh	Urban	32	Multigravida	Multiparity	No	No	No	No	Preeclampsia	No	No	No	No	140	90	3.6	229	20	11.7	61	37.1	Cesarean section	No	No	No	No	No	No	No	No	No	No	No	2500
264	Bùi Thị Thắng	Urban	33	Multigravida	Multiparity	Yes	No	No	No	Preeclampsia	Yes	No	No	Yes	150	100	10.9	39	671.43	301.68	129.1	30.4	Cesarean section	No	No	No	Yes	No	Yes	No	No	No	No	Yes	800
265	Nguyễn Thị Hà	Urban	33	Primigravida	Primiparity	No	No	No	Yes	Preeclampsia	No	No	No	No	160	110	1.37	175	37.55	40.52	82.6	33.1	Cesarean section	No	No	No	No	No	Yes	No	No	No	No	Yes	1850
